# Supplementary material for: Lipid peroxidation and type I interferon coupling fuels pathogenic macrophage activation causing tuberculosis susceptibility
Source: eLife. 2025 Oct 2;14:RP106814. doi: 10.7554/eLife.106814 (PMC12490860; doi:10.7554/eLife.106814)
Supplement: Figure 2—source data 2. [file elife-106814-fig2-data2.zip]

Archive with 26 entries (25 files):
- Figure 2-source data 2/
- __MACOSX/._Figure 2-source data 2
- Figure 2-source data 2/Figure 2B and 2C_Nrf2.tif
- __MACOSX/Figure 2-source data 2/._Figure 2B and 2C_Nrf2.tif
- Figure 2-source data 2/Figure 2H_b-tubulin (for B6).tif
- __MACOSX/Figure 2-source data 2/._Figure 2H_b-tubulin (for B6).tif
- Figure 2-source data 2/Figure 2C_Histone H3.tif
- __MACOSX/Figure 2-source data 2/._Figure 2C_Histone H3.tif
- Figure 2-source data 2/.DS_Store
- __MACOSX/Figure 2-source data 2/._.DS_Store
- Figure 2-source data 2/Figure 2_2B and C_Bach1.tif
- __MACOSX/Figure 2-source data 2/._Figure 2_2B and C_Bach1.tif
- Figure 2-source data 2/Figure 2H_b-tubulin (for B6.Sst1S).tif
- __MACOSX/Figure 2-source data 2/._Figure 2H_b-tubulin (for B6.Sst1S).tif
- Figure 2-source data 2/Figure 2A_Nrf2.tif
- __MACOSX/Figure 2-source data 2/._Figure 2A_Nrf2.tif
- Figure 2-source data 2/Figure 2H_Nrf2 (for B6).tif
- __MACOSX/Figure 2-source data 2/._Figure 2H_Nrf2 (for B6).tif
- Figure 2-source data 2/Figure 2H_Nrf2 (B6.Sst1S).tif
- __MACOSX/Figure 2-source data 2/._Figure 2H_Nrf2 (B6.Sst1S).tif
- Figure 2-source data 2/Figure 2B_b-tubulin.tif
- __MACOSX/Figure 2-source data 2/._Figure 2B_b-tubulin.tif
- Figure 2-source data 2/Figure 2A_b-tubulin.tif
- __MACOSX/Figure 2-source data 2/._Figure 2A_b-tubulin.tif
- Figure 2-source data 2/Figure 2I_EMSA.tif
- __MACOSX/Figure 2-source data 2/._Figure 2I_EMSA.tif
