# Supplementary material for: Lipid peroxidation and type I interferon coupling fuels pathogenic macrophage activation causing tuberculosis susceptibility
Source: eLife. 2025 Oct 2;14:RP106814. doi: 10.7554/eLife.106814 (PMC12490860; doi:10.7554/eLife.106814)
Supplement: Figure 2—figure supplement 1—source data 2. [file elife-106814-fig2-figsupp1-data2.zip]

Archive with 12 entries (11 files):
- Figure 2-figure suppplement 1-source data 2/
- __MACOSX/._Figure 2-figure suppplement 1-source data 2
- Figure 2-figure suppplement 1-source data 2/Figure 2-figure supplement 1A_b-TrCP.tif
- __MACOSX/Figure 2-figure suppplement 1-source data 2/._Figure 2-figure supplement 1A_b-TrCP.tif
- Figure 2-figure suppplement 1-source data 2/Figure 2-figure supplement 1A_b-tubulin 2A.tif
- __MACOSX/Figure 2-figure suppplement 1-source data 2/._Figure 2-figure supplement 1A_b-tubulin 2A.tif
- Figure 2-figure suppplement 1-source data 2/.DS_Store
- __MACOSX/Figure 2-figure suppplement 1-source data 2/._.DS_Store
- Figure 2-figure suppplement 1-source data 2/Figure 2-figure supplement 1A_Keap1.tif
- __MACOSX/Figure 2-figure suppplement 1-source data 2/._Figure 2-figure supplement 1A_Keap1.tif
- Figure 2-figure suppplement 1-source data 2/Figure 2-figure supplement 1A_Nrf1.tif
- __MACOSX/Figure 2-figure suppplement 1-source data 2/._Figure 2-figure supplement 1A_Nrf1.tif
