# Supplementary material for: Lipid peroxidation and type I interferon coupling fuels pathogenic macrophage activation causing tuberculosis susceptibility
Source: eLife. 2025 Oct 2;14:RP106814. doi: 10.7554/eLife.106814 (PMC12490860; doi:10.7554/eLife.106814)
Supplement: Figure 3—source data 2. [file elife-106814-fig3-data2.zip]

Archive with 38 entries (37 files):
- Figure 3-source data 2/
- __MACOSX/._Figure 3-source data 2
- Figure 3-source data 2/Figure 3D_b-tubulin (for Gpx4).tif
- __MACOSX/Figure 3-source data 2/._Figure 3D_b-tubulin (for Gpx4).tif
- Figure 3-source data 2/Figure 3K_b-tubulin (12 h).tif
- __MACOSX/Figure 3-source data 2/._Figure 3K_b-tubulin (12 h).tif
- Figure 3-source data 2/Figure 3C_Fth.tif
- __MACOSX/Figure 3-source data 2/._Figure 3C_Fth.tif
- Figure 3-source data 2/Figure 3K_b-tubulin (36 h).tif
- __MACOSX/Figure 3-source data 2/._Figure 3K_b-tubulin (36 h).tif
- Figure 3-source data 2/Figure 3K_b-tubulin (24 h).tif
- __MACOSX/Figure 3-source data 2/._Figure 3K_b-tubulin (24 h).tif
- Figure 3-source data 2/Figure 3C_b-actin (for Fth).tif
- __MACOSX/Figure 3-source data 2/._Figure 3C_b-actin (for Fth).tif
- Figure 3-source data 2/.DS_Store
- __MACOSX/Figure 3-source data 2/._.DS_Store
- Figure 3-source data 2/Figure 3K_pcJun (24 h).tif
- __MACOSX/Figure 3-source data 2/._Figure 3K_pcJun (24 h).tif
- Figure 3-source data 2/Figure 3k_pcJun (36 h).tif
- __MACOSX/Figure 3-source data 2/._Figure 3k_pcJun (36 h).tif
- Figure 3-source data 2/Figure 3C_Ftl.tif
- __MACOSX/Figure 3-source data 2/._Figure 3C_Ftl.tif
- Figure 3-source data 2/Figure 3K-pcJun (12 h).tif
- __MACOSX/Figure 3-source data 2/._Figure 3K-pcJun (12 h).tif
- Figure 3-source data 2/Figure 3D_Gpx1.tif
- __MACOSX/Figure 3-source data 2/._Figure 3D_Gpx1.tif
- Figure 3-source data 2/Figure 3C_b-tubulin (for Ftl).tif
- __MACOSX/Figure 3-source data 2/._Figure 3C_b-tubulin (for Ftl).tif
- Figure 3-source data 2/Figure 3D_Gpx4.tif
- __MACOSX/Figure 3-source data 2/._Figure 3D_Gpx4.tif
- Figure 3-source data 2/Figure 3D_b-tubulin (for Gpx1).tif
- __MACOSX/Figure 3-source data 2/._Figure 3D_b-tubulin (for Gpx1).tif
- Figure 3-source data 2/Figure 3K_pASK1 (24 h).tif
- __MACOSX/Figure 3-source data 2/._Figure 3K_pASK1 (24 h).tif
- Figure 3-source data 2/Figure 3K_pASK1 (36 h).tif
- __MACOSX/Figure 3-source data 2/._Figure 3K_pASK1 (36 h).tif
- Figure 3-source data 2/Figure 3K_pASK1 (12 h).tif
- __MACOSX/Figure 3-source data 2/._Figure 3K_pASK1 (12 h).tif
