# Supplementary material for: Lipid peroxidation and type I interferon coupling fuels pathogenic macrophage activation causing tuberculosis susceptibility
Source: eLife. 2025 Oct 2;14:RP106814. doi: 10.7554/eLife.106814 (PMC12490860; doi:10.7554/eLife.106814)
Supplement: Figure 4—source data 2. [file elife-106814-fig4-data2.zip]

Archive with 14 entries (13 files):
- Figure 4-source data 2/
- __MACOSX/._Figure 4-source data 2
- Figure 4-source data 2/Thumbs.db
- __MACOSX/Figure 4-source data 2/._Thumbs.db
- Figure 4-source data 2/.DS_Store
- __MACOSX/Figure 4-source data 2/._.DS_Store
- Figure 4-source data 2/Figure 4A_b-tubulin (for Nrf2).tif
- __MACOSX/Figure 4-source data 2/._Figure 4A_b-tubulin (for Nrf2).tif
- Figure 4-source data 2/Figure 4B_Ftl.tif
- __MACOSX/Figure 4-source data 2/._Figure 4B_Ftl.tif
- Figure 4-source data 2/Figure 4B_b-tubulin (for Ftl).tif
- __MACOSX/Figure 4-source data 2/._Figure 4B_b-tubulin (for Ftl).tif
- Figure 4-source data 2/Figure 4A_Nrf2.tif
- __MACOSX/Figure 4-source data 2/._Figure 4A_Nrf2.tif
