# Supplementary material for: Lipid peroxidation and type I interferon coupling fuels pathogenic macrophage activation causing tuberculosis susceptibility
Source: eLife. 2025 Oct 2;14:RP106814. doi: 10.7554/eLife.106814 (PMC12490860; doi:10.7554/eLife.106814)
Supplement: Figure 5—source data 2. [file elife-106814-fig5-data2.zip]

Archive with 30 entries (29 files):
- Figure 5-source data 2/
- __MACOSX/._Figure 5-source data 2
- Figure 5-source data 2/Figure 5I_pcJun.tif
- __MACOSX/Figure 5-source data 2/._Figure 5I_pcJun.tif
- Figure 5-source data 2/Figure 5I_b-tubulin.tif
- __MACOSX/Figure 5-source data 2/._Figure 5I_b-tubulin.tif
- Figure 5-source data 2/.DS_Store
- __MACOSX/Figure 5-source data 2/._.DS_Store
- Figure 5-source data 2/Figure 5J_b-tubulin.tif
- __MACOSX/Figure 5-source data 2/._Figure 5J_b-tubulin.tif
- Figure 5-source data 2/Figure 5I_c-myc.tif
- __MACOSX/Figure 5-source data 2/._Figure 5I_c-myc.tif
- Figure 5-source data 2/Figure 5C_Ftl.tif
- __MACOSX/Figure 5-source data 2/._Figure 5C_Ftl.tif
- Figure 5-source data 2/Figure 5B_b-tubulin (12h).tif
- __MACOSX/Figure 5-source data 2/._Figure 5B_b-tubulin (12h).tif
- Figure 5-source data 2/Figure 5C_Fth.tif
- __MACOSX/Figure 5-source data 2/._Figure 5C_Fth.tif
- Figure 5-source data 2/Figure 5C_b-tubulin.tif
- __MACOSX/Figure 5-source data 2/._Figure 5C_b-tubulin.tif
- Figure 5-source data 2/Figure 5J_c-Myc.tif
- __MACOSX/Figure 5-source data 2/._Figure 5J_c-Myc.tif
- Figure 5-source data 2/Figure 5B_c-Myc (6h).tif
- __MACOSX/Figure 5-source data 2/._Figure 5B_c-Myc (6h).tif
- Figure 5-source data 2/Figure 5J_pcJun.tif
- __MACOSX/Figure 5-source data 2/._Figure 5J_pcJun.tif
- Figure 5-source data 2/Figure 5B_c-Myc (12h).tif
- __MACOSX/Figure 5-source data 2/._Figure 5B_c-Myc (12h).tif
- Figure 5-source data 2/Figure 5B_b-tubulin (6h).tif
- __MACOSX/Figure 5-source data 2/._Figure 5B_b-tubulin (6h).tif
