# Supplementary material for: Lipid peroxidation and type I interferon coupling fuels pathogenic macrophage activation causing tuberculosis susceptibility
Source: eLife. 2025 Oct 2;14:RP106814. doi: 10.7554/eLife.106814 (PMC12490860; doi:10.7554/eLife.106814)
Supplement: Figure 5—figure supplement 1—source data 2. [file elife-106814-fig5-figsupp1-data2.zip]

Archive with 8 entries (7 files):
- Figure 5-figure suppplement 1-source data 2/
- __MACOSX/._Figure 5-figure suppplement 1-source data 2
- Figure 5-figure suppplement 1-source data 2/.DS_Store
- __MACOSX/Figure 5-figure suppplement 1-source data 2/._.DS_Store
- Figure 5-figure suppplement 1-source data 2/Figure 5-figure supplement 1_b-actin .tif
- __MACOSX/Figure 5-figure suppplement 1-source data 2/._Figure 5-figure supplement 1_b-actin .tif
- Figure 5-figure suppplement 1-source data 2/Figure 5-figure supplement 1_c-Myc.tif
- __MACOSX/Figure 5-figure suppplement 1-source data 2/._Figure 5-figure supplement 1_c-Myc.tif
